# Supplementary material for: Genome-Wide Identification and Salt Stress Response Analysis of the bZIP Transcription Factor Family in Sugar Beet
Source: Int J Mol Sci. 2022 Sep 30;23(19):11573. doi: 10.3390/ijms231911573 (PMC9569505; doi:10.3390/ijms231911573)
Supplement: Supplementary file 1 [file ijms-23-11573-s001.zip]

Archive with 1 entries (1 files):
- ijms-1866893-supplementary.pdf
